# Supplementary material for: MHC-I upregulation safeguards neoplastic T cells in the skin against NK cell-mediated eradication in mycosis fungoides
Source: Nat Commun. 2024 Jan 25;15:752. doi: 10.1038/s41467-024-45083-8 (PMC10810852; doi:10.1038/s41467-024-45083-8)
Supplement: Supplementary file 4 — Source Data [file 41467_2024_45083_MOESM4_ESM.xlsx]

## Sheet: Fig1b
patient	TRBV	patient_1
P1_SE	TRBV11-2	MF028
P1_SE	TRBV12-3	MF028
P1_SE	TRBV12-4	MF028
P1_SE	TRBV15	MF028
P1_SE	TRBV15	MF028
P1_SE	TRBV15	MF028
P1_SE	TRBV20-1	MF028
P1_SE	TRBV20-1	MF028
P1_SE	TRBV20-1	MF028
P1_SE	TRBV20-1	MF028
P1_SE	TRBV20-1	MF028
P1_SE	TRBV20-1	MF028
P1_SE	TRBV20-1	MF028
P1_SE	TRBV20-1	MF028
P1_SE	TRBV20-1	MF028
P1_SE	TRBV20-1	MF028
P1_SE	TRBV20-1	MF028
P1_SE	TRBV20-1	MF028
P1_SE	TRBV20-1	MF028
P1_SE	TRBV20-1	MF028
P1_SE	TRBV20-1	MF028
P1_SE	TRBV20-1	MF028
P1_SE	TRBV20-1	MF028
P1_SE	TRBV20-1	MF028
P1_SE	TRBV20-1	MF028
P1_SE	TRBV20-1	MF028
P1_SE	TRBV20-1	MF028
P1_SE	TRBV20-1	MF028
P1_SE	TRBV20-1	MF028
P1_SE	TRBV20-1	MF028
P1_SE	TRBV20-1	MF028
P1_SE	TRBV20-1	MF028
P1_SE	TRBV20-1	MF028
P1_SE	TRBV20-1	MF028
P1_SE	TRBV20-1	MF028
P1_SE	TRBV20-1	MF028
P1_SE	TRBV20-1	MF028
P1_SE	TRBV20-1	MF028
P1_SE	TRBV20-1	MF028
P1_SE	TRBV20-1	MF028
P1_SE	TRBV20-1	MF028
P1_SE	TRBV20-1	MF028
P1_SE	TRBV20-1	MF028
P1_SE	TRBV20-1	MF028
P1_SE	TRBV20-1	MF028
P1_SE	TRBV20-1	MF028
P1_SE	TRBV24-1	MF028
P1_SE	TRBV25-1	MF028
P1_SE	TRBV28	MF028
P1_SE	TRBV3-1	MF028
P1_SE	TRBV3-1	MF028
P1_SE	TRBV4-1	MF028
P1_SE	TRBV4-1	MF028
P1_SE	TRBV5-1	MF028
P1_SE	TRBV5-1	MF028
P1_SE	TRBV5-1	MF028
P1_SE	TRBV6-5	MF028
P1_SE	TRBV7-8	MF028
P1_SE	TRBV7-9	MF028
P1_SL	TRBV20-1	MF028
P1_SL	TRBV20-1	MF028
P1_SL	TRBV20-1	MF028
P1_SL	TRBV5-1	MF028
P1_SL	TRBV20-1	MF028
P1_SL	TRBV20-1	MF028
P1_SL	TRBV20-1	MF028
P1_SL	TRBV20-1	MF028
P1_SL	TRBV20-1	MF028
P1_SL	TRBV20-1	MF028
P1_SL	TRBV20-1	MF028
P1_SL	TRBV20-1	MF028
P1_SL	TRBV20-1	MF028
P1_SL	TRBV20-1	MF028
P1_SL	TRBV20-1	MF028
P1_SL	TRBV20-1	MF028
P1_SL	TRBV20-1	MF028
P1_SL	TRBV20-1	MF028
P1_SL	TRBV20-1	MF028
P1_SL	TRBV20-1	MF028
P1_SL	TRBV20-1	MF028
P1_SL	TRBV20-1	MF028
P1_SL	TRBV20-1	MF028
P1_SL	TRBV20-1	MF028
P1_SL	TRBV20-1	MF028
P1_SL	TRBV20-1	MF028
P1_SL	TRBV20-1	MF028
P1_SL	TRBV20-1	MF028
P1_SL	TRBV20-1	MF028
P1_SL	TRBV20-1	MF028
P1_SL	TRBV20-1	MF028
P1_SL	TRBV20-1	MF028
P1_SL	TRBV20-1	MF028
P1_SL	TRBV3-1	MF028
P1_SL	TRBV20-1	MF028
P1_SL	TRBV20-1	MF028
P1_SL	TRBV12-3	MF028
P1_SL	TRBV20-1	MF028
P1_SL	TRBV20-1	MF028
P1_SL	TRBV20-1	MF028
P1_SL	TRBV20-1	MF028
P1_SL	TRBV20-1	MF028
P1_SL	TRBV20-1	MF028
P1_SL	TRBV20-1	MF028
P2_SE	TRBV10-3	MF032
P2_SE	TRBV11-2	MF032
P2_SE	TRBV13	MF032
P2_SE	TRBV2	MF032
P2_SE	TRBV24-1	MF032
P2_SE	TRBV24-1	MF032
P2_SE	TRBV24-1	MF032
P2_SE	TRBV27	MF032
P2_SE	TRBV28	MF032
P2_SE	TRBV28	MF032
P2_SE	TRBV29-1	MF032
P2_SE	TRBV3-1	MF032
P2_SE	TRBV4-1	MF032
P2_SE	TRBV4-1	MF032
P2_SE	TRBV4-1	MF032
P2_SE	TRBV4-1	MF032
P2_SE	TRBV4-1	MF032
P2_SE	TRBV4-1	MF032
P2_SE	TRBV4-1	MF032
P2_SE	TRBV4-1	MF032
P2_SE	TRBV4-1	MF032
P2_SE	TRBV4-1	MF032
P2_SE	TRBV4-1	MF032
P2_SE	TRBV4-1	MF032
P2_SE	TRBV4-1	MF032
P2_SE	TRBV4-1	MF032
P2_SE	TRBV4-1	MF032
P2_SE	TRBV4-1	MF032
P2_SE	TRBV4-1	MF032
P2_SE	TRBV4-1	MF032
P2_SE	TRBV4-1	MF032
P2_SE	TRBV4-1	MF032
P2_SE	TRBV4-1	MF032
P2_SE	TRBV4-1	MF032
P2_SE	TRBV4-1	MF032
P2_SE	TRBV4-1	MF032
P2_SE	TRBV4-1	MF032
P2_SE	TRBV4-1	MF032
P2_SE	TRBV4-1	MF032
P2_SE	TRBV4-1	MF032
P2_SE	TRBV4-1	MF032
P2_SE	TRBV4-1	MF032
P2_SE	TRBV4-1	MF032
P2_SE	TRBV4-1	MF032
P2_SE	TRBV4-1	MF032
P2_SE	TRBV4-1	MF032
P2_SE	TRBV4-1	MF032
P2_SE	TRBV4-1	MF032
P2_SE	TRBV4-1	MF032
P2_SE	TRBV4-1	MF032
P2_SE	TRBV4-1	MF032
P2_SE	TRBV4-1	MF032
P2_SE	TRBV4-1	MF032
P2_SE	TRBV4-1	MF032
P2_SE	TRBV4-1	MF032
P2_SE	TRBV4-1	MF032
P2_SE	TRBV4-1	MF032
P2_SE	TRBV4-1	MF032
P2_SE	TRBV4-1	MF032
P2_SE	TRBV4-1	MF032
P2_SE	TRBV4-1	MF032
P2_SE	TRBV4-1	MF032
P2_SE	TRBV4-1	MF032
P2_SE	TRBV4-1	MF032
P2_SE	TRBV4-1	MF032
P2_SE	TRBV4-1	MF032
P2_SE	TRBV4-1	MF032
P2_SE	TRBV5-1	MF032
P2_SE	TRBV5-1	MF032
P2_SE	TRBV5-4	MF032
P2_SE	TRBV5-4	MF032
P2_SE	TRBV5-5	MF032
P2_SE	TRBV5-5	MF032
P2_SE	TRBV6-6	MF032
P2_SE	TRBV6-6	MF032
P2_SE	TRBV6-6	MF032
P2_SE	TRBV7-6	MF032
P2_SE	TRBV7-6	MF032
P2_SL	TRBV10-2	MF032
P2_SL	TRBV11-2	MF032
P2_SL	TRBV12-4	MF032
P2_SL	TRBV15	MF032
P2_SL	TRBV19	MF032
P2_SL	TRBV19	MF032
P2_SL	TRBV2	MF032
P2_SL	TRBV2	MF032
P2_SL	TRBV28	MF032
P2_SL	TRBV29-1	MF032
P2_SL	TRBV4-1	MF032
P2_SL	TRBV4-1	MF032
P2_SL	TRBV4-1	MF032
P2_SL	TRBV4-1	MF032
P2_SL	TRBV4-1	MF032
P2_SL	TRBV4-1	MF032
P2_SL	TRBV4-1	MF032
P2_SL	TRBV4-1	MF032
P2_SL	TRBV4-1	MF032
P2_SL	TRBV4-1	MF032
P2_SL	TRBV4-1	MF032
P2_SL	TRBV4-1	MF032
P2_SL	TRBV4-1	MF032
P2_SL	TRBV4-1	MF032
P2_SL	TRBV4-1	MF032
P2_SL	TRBV4-1	MF032
P2_SL	TRBV4-1	MF032
P2_SL	TRBV4-1	MF032
P2_SL	TRBV4-1	MF032
P2_SL	TRBV4-1	MF032
P2_SL	TRBV4-1	MF032
P2_SL	TRBV4-1	MF032
P2_SL	TRBV4-1	MF032
P2_SL	TRBV4-1	MF032
P2_SL	TRBV4-1	MF032
P2_SL	TRBV4-1	MF032
P2_SL	TRBV4-1	MF032
P2_SL	TRBV4-1	MF032
P2_SL	TRBV4-1	MF032
P2_SL	TRBV4-1	MF032
P2_SL	TRBV4-1	MF032
P2_SL	TRBV4-1	MF032
P2_SL	TRBV4-1	MF032
P2_SL	TRBV4-1	MF032
P2_SL	TRBV4-2	MF032
P2_SL	TRBV4-2	MF032
P2_SL	TRBV5-1	MF032
P2_SL	TRBV5-1	MF032
P2_SL	TRBV5-1	MF032
P2_SL	TRBV5-1	MF032
P2_SL	TRBV5-1	MF032
P2_SL	TRBV5-1	MF032
P2_SL	TRBV5-8	MF032
P2_SL	TRBV6-1	MF032
P2_SL	TRBV6-2	MF032
P2_SL	TRBV6-2	MF032
P2_SL	TRBV6-5	MF032
P2_SL	TRBV6-6	MF032
P2_SL	TRBV6-6	MF032
P2_SL	TRBV7-2	MF032
P2_SL	TRBV7-2	MF032
P2_SL	TRBV7-2	MF032
P2_SL	TRBV7-2	MF032
P2_SL	TRBV7-3	MF032
P2_SL	TRBV7-3	MF032
P2_SL	TRBV7-6	MF032
P2_SL	TRBV7-6	MF032
P2_SL	TRBV7-6	MF032
P2_SL	TRBV7-8	MF032
P2_SL	TRBV7-8	MF032
P2_SL	TRBV7-9	MF032
P2_SL	TRBV7-9	MF032
P2_SL	TRBV7-9	MF032
P2_SL	TRBV9	MF032
P3_SE	TRBV1	MF030
P3_SE	TRBV10-3	MF030
P3_SE	TRBV11-2	MF030
P3_SE	TRBV12-3	MF030
P3_SE	TRBV12-3	MF030
P3_SE	TRBV12-3	MF030
P3_SE	TRBV12-5	MF030
P3_SE	TRBV14	MF030
P3_SE	TRBV18	MF030
P3_SE	TRBV18	MF030
P3_SE	TRBV19	MF030
P3_SE	TRBV20-1	MF030
P3_SE	TRBV20-1	MF030
P3_SE	TRBV20-1	MF030
P3_SE	TRBV20-1	MF030
P3_SE	TRBV20-1	MF030
P3_SE	TRBV20-1	MF030
P3_SE	TRBV20-1	MF030
P3_SE	TRBV20-1	MF030
P3_SE	TRBV20-1	MF030
P3_SE	TRBV20-1	MF030
P3_SE	TRBV20-1	MF030
P3_SE	TRBV20-1	MF030
P3_SE	TRBV20-1	MF030
P3_SE	TRBV20-1	MF030
P3_SE	TRBV20-1	MF030
P3_SE	TRBV20-1	MF030
P3_SE	TRBV20-1	MF030
P3_SE	TRBV20-1	MF030
P3_SE	TRBV20-1	MF030
P3_SE	TRBV20-1	MF030
P3_SE	TRBV20-1	MF030
P3_SE	TRBV20-1	MF030
P3_SE	TRBV20-1	MF030
P3_SE	TRBV20-1	MF030
P3_SE	TRBV20-1	MF030
P3_SE	TRBV20-1	MF030
P3_SE	TRBV20-1	MF030
P3_SE	TRBV20-1	MF030
P3_SE	TRBV20-1	MF030
P3_SE	TRBV20-1	MF030
P3_SE	TRBV20-1	MF030
P3_SE	TRBV20-1	MF030
P3_SE	TRBV20-1	MF030
P3_SE	TRBV20-1	MF030
P3_SE	TRBV24	MF030
P3_SE	TRBV28	MF030
P3_SE	TRBV28	MF030
P3_SE	TRBV3-1	MF030
P3_SE	TRBV3-1	MF030
P3_SE	TRBV4-1	MF030
P3_SE	TRBV4-1	MF030
P3_SE	TRBV4-2	MF030
P3_SE	TRBV5-1	MF030
P3_SE	TRBV5-4	MF030
P3_SE	TRBV5-6	MF030
P3_SE	TRBV6-1	MF030
P3_SE	TRBV6-2	MF030
P3_SE	TRBV6-5	MF030
P3_SE	TRBV6-6	MF030
P3_SE	TRBV6-6	MF030
P3_SE	TRBV6-8	MF030
P3_SE	TRBV7-2	MF030
P3_SE	TRBV7-3	MF030
P3_SE	TRBV7-9	MF030
P3_SE	TRBV9	MF030
P3_SE	TRBV9	MF030
P3_SE	TRBV9	MF030
P3_SE	TRBV9	MF030
P3_SE	TRBV9	MF030
P3_SL	TRBV10-2	MF030
P3_SL	TRBV11-2	MF030
P3_SL	TRBV11-2	MF030
P3_SL	TRBV12-3	MF030
P3_SL	TRBV18	MF030
P3_SL	TRBV2	MF030
P3_SL	TRBV20-1	MF030
P3_SL	TRBV20-1	MF030
P3_SL	TRBV20-1	MF030
P3_SL	TRBV20-1	MF030
P3_SL	TRBV20-1	MF030
P3_SL	TRBV20-1	MF030
P3_SL	TRBV20-1	MF030
P3_SL	TRBV20-1	MF030
P3_SL	TRBV20-1	MF030
P3_SL	TRBV20-1	MF030
P3_SL	TRBV20-1	MF030
P3_SL	TRBV20-1	MF030
P3_SL	TRBV20-1	MF030
P3_SL	TRBV20-1	MF030
P3_SL	TRBV20-1	MF030
P3_SL	TRBV20-1	MF030
P3_SL	TRBV20-1	MF030
P3_SL	TRBV20-1	MF030
P3_SL	TRBV20-1	MF030
P3_SL	TRBV20-1	MF030
P3_SL	TRBV20-1	MF030
P3_SL	TRBV20-1	MF030
P3_SL	TRBV20-1	MF030
P3_SL	TRBV28	MF030
P3_SL	TRBV29-1	MF030
P3_SL	TRBV29-1	MF030
P3_SL	TRBV3-1	MF030
P3_SL	TRBV7-2	MF030
P3_SL	TRBV7-2	MF030
P3_SL	TRBV7-3	MF030
P3_SL	TRBV7-8	MF030
P4_S	TRBV11-3	MF029
P4_S	TRBV20-1	MF029
P4_S	TRBV20-1	MF029
P4_S	TRBV20-1	MF029
P4_S	TRBV20-1	MF029
P4_S	TRBV20-1	MF029
P4_S	TRBV20-1	MF029
P4_S	TRBV20-1	MF029
P4_S	TRBV20-1	MF029
P4_S	TRBV20-1	MF029
P4_S	TRBV20-1	MF029
P4_S	TRBV20-1	MF029
P4_S	TRBV20-1	MF029
P4_S	TRBV20-1	MF029
P4_S	TRBV20-1	MF029
P4_S	TRBV20-1	MF029
P4_S	TRBV20-1	MF029
P4_S	TRBV20-1	MF029
P4_S	TRBV20-1	MF029
P4_S	TRBV20-1	MF029
P4_S	TRBV20-1	MF029
P4_S	TRBV20-1	MF029
P4_S	TRBV20-1	MF029
P4_S	TRBV20-1	MF029
P4_S	TRBV20-1	MF029
P4_S	TRBV20-1	MF029
P4_S	TRBV20-1	MF029
P4_S	TRBV20-1	MF029
P4_S	TRBV20-1	MF029
P4_S	TRBV20-1	MF029
P4_S	TRBV28	MF029
P4_S	TRBV28	MF029
P4_S	TRBV28	MF029
P4_S	TRBV28	MF029
P4_S	TRBV28	MF029
P4_S	TRBV28	MF029
P4_S	TRBV28	MF029
P4_S	TRBV28	MF029
P4_S	TRBV28	MF029
P4_S	TRBV28	MF029
P4_S	TRBV28	MF029
P4_S	TRBV4-1	MF029
P4_S	TRBV4-1	MF029
P4_S	TRBV4-1	MF029
P4_S	TRBV6-2	MF029
P4_S	TRBV6-2	MF029
P4_S	TRBV6-2	MF029
P4_S	TRBV6-2	MF029
P4_S	TRBV6-2	MF029
P4_S	TRBV6-2	MF029
P4_S	TRBV6-2	MF029
P4_S	TRBV6-2	MF029
P4_S	TRBV6-2	MF029
P4_S	TRBV6-2	MF029
P4_S	TRBV6-2	MF029
P4_S	TRBV6-2	MF029
P4_S	TRBV6-2	MF029
P4_S	TRBV6-2	MF029
P4_S	TRBV6-2	MF029
P4_S	TRBV6-2	MF029
P4_S	TRBV6-2	MF029
P4_S	TRBV6-2	MF029
P4_S	TRBV6-2	MF029
P4_S	TRBV6-2	MF029
P4_S	TRBV6-2	MF029
P4_S	TRBV6-2	MF029
P4_S	TRBV6-2	MF029
P4_S	TRBV6-2	MF029
P4_S	TRBV6-2	MF029
P4_S	TRBV6-2	MF029
P4_S	TRBV6-2	MF029
P4_S	TRBV6-2	MF029
P4_S	TRBV6-2	MF029
P4_S	TRBV6-2	MF029
P4_S	TRBV6-2	MF029
P4_S	TRBV6-2	MF029
P4_S	TRBV6-2	MF029
P4_S	TRBV6-2	MF029
P4_S	TRBV6-2	MF029
P4_S	TRBV6-2	MF029
P4_S	TRBV6-2	MF029
P4_S	TRBV7-8	MF029
P6_S	TRBV13	MF035
P6_S	TRBV2	MF035
P6_S	TRBV2	MF035
P6_S	TRBV2	MF035
P6_S	TRBV2	MF035
P6_S	TRBV2	MF035
P6_S	TRBV2	MF035
P6_S	TRBV2	MF035
P6_S	TRBV2	MF035
P6_S	TRBV2	MF035
P6_S	TRBV2	MF035
P6_S	TRBV2	MF035
P6_S	TRBV2	MF035
P6_S	TRBV2	MF035
P6_S	TRBV2	MF035
P6_S	TRBV2	MF035
P6_S	TRBV2	MF035
P6_S	TRBV2	MF035
P6_S	TRBV20-1	MF035
P6_S	TRBV25-1	MF035
P6_S	TRBV3-1	MF035
P6_S	TRBV30	MF035
P6_S	TRBV7-8	MF035
P6_S	TRBV7-8	MF035
P7_S	TRBV12-5	MF201
P7_S	TRBV19	MF201
P7_S	TRBV20-1	MF201
P7_S	TRBV20-1	MF201
P7_S	TRBV20-1	MF201
P7_S	TRBV20-1	MF201
P7_S	TRBV20-1	MF201
P7_S	TRBV20-1	MF201
P7_S	TRBV20-1	MF201
P7_S	TRBV20-1	MF201
P7_S	TRBV27	MF201
P7_S	TRBV27	MF201
P7_S	TRBV27	MF201
P7_S	TRBV27	MF201
P7_S	TRBV27	MF201
P7_S	TRBV27	MF201
P7_S	TRBV27	MF201
P7_S	TRBV27	MF201
P7_S	TRBV27	MF201
P7_S	TRBV27	MF201
P7_S	TRBV27	MF201
P7_S	TRBV27	MF201
P7_S	TRBV27	MF201
P7_S	TRBV27	MF201
P7_S	TRBV27	MF201
P7_S	TRBV27	MF201
P7_S	TRBV27	MF201
P7_S	TRBV27	MF201
P7_S	TRBV27	MF201
P7_S	TRBV27	MF201
P7_S	TRBV27	MF201
P7_S	TRBV27	MF201
P7_S	TRBV27	MF201
P7_S	TRBV27	MF201
P7_S	TRBV27	MF201
P7_S	TRBV27	MF201
P7_S	TRBV27	MF201
P7_S	TRBV27	MF201
P7_S	TRBV27	MF201
P7_S	TRBV27	MF201
P7_S	TRBV27	MF201
P7_S	TRBV27	MF201
P7_S	TRBV27	MF201
P7_S	TRBV27	MF201
P7_S	TRBV27	MF201
P7_S	TRBV27	MF201
P7_S	TRBV27	MF201
P7_S	TRBV27	MF201
P7_S	TRBV27	MF201
P7_S	TRBV27	MF201
P7_S	TRBV27	MF201
P7_S	TRBV27	MF201
P7_S	TRBV27	MF201
P7_S	TRBV27	MF201
P7_S	TRBV27	MF201
P7_S	TRBV27	MF201
P7_S	TRBV27	MF201
P7_S	TRBV27	MF201
P7_S	TRBV27	MF201
P7_S	TRBV28	MF201
P7_S	TRBV3-1	MF201
P7_S	TRBV3-1	MF201
P7_S	TRBV3-1	MF201
P7_S	TRBV3-1	MF201
P7_S	TRBV30	MF201
P7_S	TRBV30	MF201
P7_S	TRBV30	MF201
P7_S	TRBV5-1	MF201
P7_S	TRBV6-1	MF201
P7_S	TRBV6-1	MF201
P7_S	TRBV6-2	MF201
P7_S	TRBV6-2	MF201
P7_S	TRBV6-5	MF201
P7_S	TRBV6-5	MF201
P7_S	TRBV6-5	MF201
P7_S	TRBV6-5	MF201
P7_S	TRBV6-5	MF201
P7_S	TRBV6-5	MF201
P7_S	TRBV6-5	MF201
P7_S	TRBV6-5	MF201
P7_S	TRBV6-5	MF201
P7_S	TRBV6-5	MF201
P7_S	TRBV6-5	MF201
P7_S	TRBV7-2	MF201
P7_S	TRBV7-2	MF201
P7_S	TRBV7-2	MF201
P7_S	TRBV7-2	MF201
P7_S	TRBV7-2	MF201
P7_S	TRBV7-2	MF201
P7_S	TRBV7-2	MF201
P7_S	TRBV7-2	MF201
P7_S	TRBV7-2	MF201
P7_S	TRBV7-2	MF201
P7_S	TRBV7-2	MF201
P7_S	TRBV7-2	MF201
P8_S	TRBV10-1	MF200
P8_S	TRBV10-1	MF200
P8_S	TRBV10-3	MF200
P8_S	TRBV10-3	MF200
P8_S	TRBV10-3	MF200
P8_S	TRBV11-1	MF200
P8_S	TRBV12-3	MF200
P8_S	TRBV12-3	MF200
P8_S	TRBV12-4	MF200
P8_S	TRBV12-4	MF200
P8_S	TRBV12-5	MF200
P8_S	TRBV14	MF200
P8_S	TRBV19	MF200
P8_S	TRBV19	MF200
P8_S	TRBV2	MF200
P8_S	TRBV20-1	MF200
P8_S	TRBV20-1	MF200
P8_S	TRBV20-1	MF200
P8_S	TRBV20-1	MF200
P8_S	TRBV20-1	MF200
P8_S	TRBV20-1	MF200
P8_S	TRBV20-1	MF200
P8_S	TRBV20-1	MF200
P8_S	TRBV20-1	MF200
P8_S	TRBV20-1	MF200
P8_S	TRBV20-1	MF200
P8_S	TRBV20-1	MF200
P8_S	TRBV20-1	MF200
P8_S	TRBV20-1	MF200
P8_S	TRBV20-1	MF200
P8_S	TRBV20-1	MF200
P8_S	TRBV20-1	MF200
P8_S	TRBV20-1	MF200
P8_S	TRBV20-1	MF200
P8_S	TRBV20-1	MF200
P8_S	TRBV20-1	MF200
P8_S	TRBV20-1	MF200
P8_S	TRBV20-1	MF200
P8_S	TRBV20-1	MF200
P8_S	TRBV20-1	MF200
P8_S	TRBV20-1	MF200
P8_S	TRBV20-1	MF200
P8_S	TRBV20-1	MF200
P8_S	TRBV20-1	MF200
P8_S	TRBV20-1	MF200
P8_S	TRBV20-1	MF200
P8_S	TRBV20-1	MF200
P8_S	TRBV20-1	MF200
P8_S	TRBV20-1	MF200
P8_S	TRBV20-1	MF200
P8_S	TRBV20-1	MF200
P8_S	TRBV20-1	MF200
P8_S	TRBV20-1	MF200
P8_S	TRBV20-1	MF200
P8_S	TRBV21-1	MF200
P8_S	TRBV28	MF200
P8_S	TRBV28	MF200
P8_S	TRBV28	MF200
P8_S	TRBV28	MF200
P8_S	TRBV28	MF200
P8_S	TRBV28	MF200
P8_S	TRBV28	MF200
P8_S	TRBV28	MF200
P8_S	TRBV28	MF200
P8_S	TRBV28	MF200
P8_S	TRBV3-1	MF200
P8_S	TRBV3-1	MF200
P8_S	TRBV3-1	MF200
P8_S	TRBV5-1	MF200
P8_S	TRBV5-3	MF200
P8_S	TRBV5-8	MF200
P8_S	TRBV6-2	MF200
P8_S	TRBV6-2	MF200
P8_S	TRBV6-2	MF200
P8_S	TRBV6-2	MF200
P8_S	TRBV6-2	MF200
P8_S	TRBV6-2	MF200
P8_S	TRBV6-2	MF200
P8_S	TRBV6-2	MF200
P8_S	TRBV6-2	MF200
P8_S	TRBV6-6	MF200
P8_S	TRBV7-2	MF200
P8_S	TRBV7-2	MF200
P8_S	TRBV7-2	MF200
P8_S	TRBV7-2	MF200
P8_S	TRBV7-2	MF200
P8_S	TRBV7-2	MF200
P8_S	TRBV7-2	MF200
P8_S	TRBV7-2	MF200
P8_S	TRBV7-2	MF200
P8_S	TRBV7-2	MF200
P8_S	TRBV7-2	MF200
P8_S	TRBV7-2	MF200
P8_S	TRBV7-2	MF200
P8_S	TRBV7-2	MF200
P9_S	TRBV20-1	MF202
P9_S	TRBV20-1	MF202
P9_S	TRBV20-1	MF202
P9_S	TRBV23-1	MF202
P9_S	TRBV23-1	MF202
P9_S	TRBV23-1	MF202
P9_S	TRBV23-1	MF202
P9_S	TRBV23-1	MF202
P9_S	TRBV23-1	MF202
P9_S	TRBV23-1	MF202
P9_S	TRBV23-1	MF202
P9_S	TRBV23-1	MF202
P9_S	TRBV23-1	MF202
P9_S	TRBV23-1	MF202
P9_S	TRBV5-1	MF202
P9_S	TRBV5-1	MF202
P9_S	TRBV5-1	MF202
P9_S	TRBV5-1	MF202
P9_S	TRBV5-1	MF202
P9_S	TRBV5-1	MF202
P9_S	TRBV5-1	MF202
P9_S	TRBV5-1	MF202
P9_S	TRBV5-1	MF202
P9_S	TRBV5-1	MF202
P9_S	TRBV5-1	MF202
P9_S	TRBV5-1	MF202
P9_S	TRBV5-1	MF202
P9_S	TRBV5-1	MF202
P9_S	TRBV5-1	MF202
P9_S	TRBV5-1	MF202
P9_S	TRBV5-1	MF202
P9_S	TRBV5-1	MF202
P9_S	TRBV5-1	MF202
P9_S	TRBV5-1	MF202
P9_S	TRBV5-1	MF202
P9_S	TRBV5-1	MF202
P9_S	TRBV5-1	MF202
P9_S	TRBV5-1	MF202
P9_S	TRBV5-1	MF202
P9_S	TRBV5-1	MF202
P9_S	TRBV5-1	MF202
P9_S	TRBV5-1	MF202
P9_S	TRBV5-1	MF202
P9_S	TRBV5-1	MF202
P9_S	TRBV5-1	MF202
P9_S	TRBV5-1	MF202
P9_S	TRBV5-1	MF202
P9_S	TRBV5-1	MF202
P9_S	TRBV5-1	MF202
P9_S	TRBV5-1	MF202
P9_S	TRBV5-1	MF202
P9_S	TRBV5-1	MF202
P9_S	TRBV5-1	MF202
P9_S	TRBV5-1	MF202
P9_S	TRBV5-1	MF202
P10_S	TRBV10-2	MF053
P10_S	TRBV10-2	MF053
P10_S	TRBV10-2	MF053
P10_S	TRBV12-3	MF053
P10_S	TRBV12-3	MF053
P10_S	TRBV12-3	MF053
P10_S	TRBV12-3	MF053
P10_S	TRBV12-3	MF053
P10_S	TRBV12-3	MF053
P10_S	TRBV12-3	MF053
P10_S	TRBV12-3	MF053
P10_S	TRBV12-3	MF053
P10_S	TRBV12-3	MF053
P10_S	TRBV20-1	MF053
P10_S	TRBV20-1	MF053
P10_S	TRBV20-1	MF053
P10_S	TRBV6-1	MF053
P10_S	TRBV6-1	MF053
P10_S	TRBV7-2	MF053
P10_S	TRBV7-2	MF053
P10_S	TRBV7-2	MF053
P10_S	TRBV7-2	MF053
P10_S	TRBV7-2	MF053
P10_S	TRBV7-2	MF053
P10_S	TRBV7-2	MF053
P10_S	TRBV7-6	MF053
P10_S	TRBV7-6	MF053
P10_S	TRBV7-6	MF053
P10_S	TRBV7-6	MF053
P10_S	TRBV7-6	MF053
P11_S	TRBV12-3	MF056
P11_S	TRBV12-3	MF056
P11_S	TRBV12-3	MF056
P11_S	TRBV12-3	MF056
P11_S	TRBV12-3	MF056
P11_S	TRBV12-3	MF056
P11_S	TRBV12-3	MF056
P11_S	TRBV12-3	MF056
P11_S	TRBV12-3	MF056
P11_S	TRBV12-3	MF056
P11_S	TRBV12-4	MF056
P11_S	TRBV20-1	MF056
P11_S	TRBV20-1	MF056
P11_S	TRBV20-1	MF056
P11_S	TRBV20-1	MF056
P11_S	TRBV20-1	MF056
P11_S	TRBV20-1	MF056
P11_S	TRBV24-1	MF056
P11_S	TRBV24-1	MF056
P11_S	TRBV24-1	MF056
P11_S	TRBV9	MF056
P12_S	TRBV18	MF057
P12_S	TRBV18	MF057
P12_S	TRBV18	MF057
P12_S	TRBV18	MF057
P12_S	TRBV18	MF057
P12_S	TRBV18	MF057
P12_S	TRBV2	MF057
P12_S	TRBV20-1	MF057
P12_S	TRBV29-1	MF057
P13_S	TRBV12-3	MF042
P13_S	TRBV12-3	MF042
P13_S	TRBV12-3	MF042
P13_S	TRBV12-3	MF042
P13_S	TRBV12-3	MF042
P13_S	TRBV12-3	MF042
P13_S	TRBV12-3	MF042
P13_S	TRBV12-3	MF042
P13_S	TRBV12-3	MF042
P13_S	TRBV12-3	MF042
P13_S	TRBV12-4	MF042
P13_S	TRBV20-1	MF042
P13_S	TRBV28	MF042
P13_S	TRBV28	MF042
P13_S	TRBV28	MF042
P13_S	TRBV28	MF042
P13_S	TRBV28	MF042
P13_S	TRBV4-1	MF042
P13_S	TRBV4-1	MF042
P13_S	TRBV4-1	MF042
P13_S	TRBV4-1	MF042
P13_S	TRBV4-1	MF042
P13_S	TRBV4-1	MF042
P13_S	TRBV4-3	MF042
P13_S	TRBV4-3	MF042
P13_S	TRBV4-3	MF042
P13_S	TRBV4-3	MF042
P13_S	TRBV4-3	MF042
P13_S	TRBV4-3	MF042
P13_S	TRBV4-3	MF042
P13_S	TRBV4-3	MF042
P13_S	TRBV4-3	MF042
P13_S	TRBV4-3	MF042
P13_S	TRBV4-3	MF042
P13_S	TRBV4-3	MF042
P13_S	TRBV4-3	MF042
P13_S	TRBV4-3	MF042
P13_S	TRBV4-3	MF042
P13_S	TRBV4-3	MF042
P13_S	TRBV4-3	MF042
P13_S	TRBV4-3	MF042
P13_S	TRBV4-3	MF042
P13_S	TRBV4-3	MF042
P13_S	TRBV4-3	MF042
P13_S	TRBV4-3	MF042
P13_S	TRBV4-3	MF042
P13_S	TRBV4-3	MF042
P13_S	TRBV4-3	MF042
P13_S	TRBV4-3	MF042
P13_S	TRBV4-3	MF042
P13_S	TRBV4-3	MF042
P13_S	TRBV4-3	MF042
P13_S	TRBV4-3	MF042
P13_S	TRBV4-3	MF042
P13_S	TRBV4-3	MF042
P13_S	TRBV4-3	MF042
P13_S	TRBV4-3	MF042
P13_S	TRBV4-3	MF042
P13_S	TRBV5-5	MF042
P13_S	TRBV5-5	MF042
P13_S	TRBV5-5	MF042
P13_S	TRBV5-5	MF042
P13_S	TRBV5-5	MF042
P13_S	TRBV5-5	MF042
P13_S	TRBV5-5	MF042
P13_S	TRBV5-5	MF042
P13_S	TRBV5-5	MF042
P13_S	TRBV5-5	MF042
P13_S	TRBV5-5	MF042
P13_S	TRBV5-5	MF042
P13_S	TRBV5-5	MF042
P13_S	TRBV5-5	MF042
P13_S	TRBV5-5	MF042
P13_S	TRBV5-5	MF042
P13_S	TRBV5-5	MF042
P13_S	TRBV5-5	MF042
P13_S	TRBV5-5	MF042
P13_S	TRBV6-5	MF042
P13_S	TRBV6-5	MF042
P13_S	TRBV6-5	MF042
P13_S	TRBV7-8	MF042
P13_S	TRBV7-8	MF042
P14_S	TRBV2	MF046
P14_S	TRBV2	MF046
P14_S	TRBV2	MF046
P14_S	TRBV2	MF046
P14_S	TRBV2	MF046
P14_S	TRBV2	MF046
P14_S	TRBV2	MF046
P14_S	TRBV2	MF046
P14_S	TRBV2	MF046
P14_S	TRBV2	MF046
P14_S	TRBV2	MF046
P14_S	TRBV2	MF046
P14_S	TRBV2	MF046
healthy	TRBV10-1	healthy
healthy	TRBV10-1	healthy
healthy	TRBV10-3	healthy
healthy	TRBV11-2	healthy
healthy	TRBV11-3	healthy
healthy	TRBV12-3	healthy
healthy	TRBV12-3	healthy
healthy	TRBV12-3	healthy
healthy	TRBV12-4	healthy
healthy	TRBV12-4	healthy
healthy	TRBV12-4	healthy
healthy	TRBV12-4	healthy
healthy	TRBV12-4	healthy
healthy	TRBV12-4	healthy
healthy	TRBV12-4	healthy
healthy	TRBV12-4	healthy
healthy	TRBV14	healthy
healthy	TRBV15	healthy
healthy	TRBV15	healthy
healthy	TRBV15	healthy
healthy	TRBV18	healthy
healthy	TRBV18	healthy
healthy	TRBV18	healthy
healthy	TRBV18	healthy
healthy	TRBV18	healthy
healthy	TRBV19	healthy
healthy	TRBV19	healthy
healthy	TRBV19	healthy
healthy	TRBV19	healthy
healthy	TRBV19	healthy
healthy	TRBV19	healthy
healthy	TRBV19	healthy
healthy	TRBV19	healthy
healthy	TRBV19	healthy
healthy	TRBV2	healthy
healthy	TRBV2	healthy
healthy	TRBV2	healthy
healthy	TRBV20-1	healthy
healthy	TRBV20-1	healthy
healthy	TRBV20-1	healthy
healthy	TRBV20-1	healthy
healthy	TRBV20-1	healthy
healthy	TRBV20-1	healthy
healthy	TRBV20-1	healthy
healthy	TRBV20-1	healthy
healthy	TRBV20-1	healthy
healthy	TRBV20-1	healthy
healthy	TRBV20-1	healthy
healthy	TRBV20-1	healthy
healthy	TRBV20-1	healthy
healthy	TRBV20-1	healthy
healthy	TRBV20-1	healthy
healthy	TRBV20-1	healthy
healthy	TRBV20-1	healthy
healthy	TRBV20-1	healthy
healthy	TRBV24-1	healthy
healthy	TRBV24-1	healthy
healthy	TRBV24-1	healthy
healthy	TRBV24-1	healthy
healthy	TRBV27	healthy
healthy	TRBV27	healthy
healthy	TRBV27	healthy
healthy	TRBV27	healthy
healthy	TRBV27	healthy
healthy	TRBV27	healthy
healthy	TRBV27	healthy
healthy	TRBV27	healthy
healthy	TRBV27	healthy
healthy	TRBV28	healthy
healthy	TRBV28	healthy
healthy	TRBV28	healthy
healthy	TRBV28	healthy
healthy	TRBV29-1	healthy
healthy	TRBV29-1	healthy
healthy	TRBV29-1	healthy
healthy	TRBV29-1	healthy
healthy	TRBV3-1	healthy
healthy	TRBV3-1	healthy
healthy	TRBV3-1	healthy
healthy	TRBV3-1	healthy
healthy	TRBV3-1	healthy
healthy	TRBV3-1	healthy
healthy	TRBV3-1	healthy
healthy	TRBV3-1	healthy
healthy	TRBV3-1	healthy
healthy	TRBV4-1	healthy
healthy	TRBV4-1	healthy
healthy	TRBV4-1	healthy
healthy	TRBV4-2	healthy
healthy	TRBV4-2	healthy
healthy	TRBV4-2	healthy
healthy	TRBV4-2	healthy
healthy	TRBV4-2	healthy
healthy	TRBV4-3	healthy
healthy	TRBV4-3	healthy
healthy	TRBV5-1	healthy
healthy	TRBV5-1	healthy
healthy	TRBV5-1	healthy
healthy	TRBV5-1	healthy
healthy	TRBV5-1	healthy
healthy	TRBV5-1	healthy
healthy	TRBV5-1	healthy
healthy	TRBV5-4	healthy
healthy	TRBV5-4	healthy
healthy	TRBV5-4	healthy
healthy	TRBV5-5	healthy
healthy	TRBV5-6	healthy
healthy	TRBV5-6	healthy
healthy	TRBV5-8	healthy
healthy	TRBV6-1	healthy
healthy	TRBV6-1	healthy
healthy	TRBV6-1	healthy
healthy	TRBV6-1	healthy
healthy	TRBV6-1	healthy
healthy	TRBV6-1	healthy
healthy	TRBV6-1	healthy
healthy	TRBV6-2	healthy
healthy	TRBV6-2	healthy
healthy	TRBV6-2	healthy
healthy	TRBV6-2	healthy
healthy	TRBV6-2	healthy
healthy	TRBV6-2	healthy
healthy	TRBV6-4	healthy
healthy	TRBV6-4	healthy
healthy	TRBV6-5	healthy
healthy	TRBV6-5	healthy
healthy	TRBV6-5	healthy
healthy	TRBV6-5	healthy
healthy	TRBV6-5	healthy
healthy	TRBV6-5	healthy
healthy	TRBV6-5	healthy
healthy	TRBV6-5	healthy
healthy	TRBV6-5	healthy
healthy	TRBV6-5	healthy
healthy	TRBV6-6	healthy
healthy	TRBV6-6	healthy
healthy	TRBV7-2	healthy
healthy	TRBV7-2	healthy
healthy	TRBV7-2	healthy
healthy	TRBV7-2	healthy
healthy	TRBV7-2	healthy
healthy	TRBV7-2	healthy
healthy	TRBV7-2	healthy
healthy	TRBV7-2	healthy
healthy	TRBV7-2	healthy
healthy	TRBV7-2	healthy
healthy	TRBV7-2	healthy
healthy	TRBV7-3	healthy
healthy	TRBV7-6	healthy
healthy	TRBV7-6	healthy
healthy	TRBV7-7	healthy
healthy	TRBV7-8	healthy
healthy	TRBV7-8	healthy
healthy	TRBV7-8	healthy
healthy	TRBV7-8	healthy
healthy	TRBV7-8	healthy
healthy	TRBV7-9	healthy
healthy	TRBV7-9	healthy
healthy	TRBV9	healthy
healthy	TRBV9	healthy
healthy	TRBV9	healthy
healthy	TRBV9	healthy
healthy	TRBV9	healthy
healthy	TRBV9	healthy
healthy	TRBV9	healthy
healthy	TRBV9	healthy
healthy	TRBV9	healthy

## Sheet: Fig2c_WB_uncut_quantification
	actin	HLA-E	HLA-C	HLA-B	HLA-A
HD001	60.923	29.144	45.615	33.484	23.268
HD002	50.247	30.525	47.712	41.462	28.097
HD003	49.278	30.144	42.192	33.975	24.722
MF028	74.859	69.609	160.528	173.275	158.873
MF032	68.627	54.645	129.838	140.523	118.563
MF200	85.083	65.672	162.284	161.001	133.404

## Sheet: Fig2d_HLA-I_HLA-E 
HLA-I expression
	bystander			malignant
blood	18794.5	11291.1	4996.15	22600.2	41420.2	7163.03
skin	67805.2	62087.8	45099.3	117005	112560	68398.9
HLA-E expression
	bystander			malignant
blood	409.57	404.91	287.92	459.42	1119.38	341.58
skin	676.05	470.3	316.85	885.13	840.68	423.31

## Sheet: Fig2f_HLA I expression_T cells
nml blood T	SS bystander T	SS clonal T	nml skin T	MF bystander T	MF clonal T
19.1858	27.2758	23.4731	34.8938	30.62	83.0026
24.6506	16.9258	28.6788	25.2384	55.7666	63.7177
27.3086	11.9772	28.8524	27.5163	45.2524	77.5694
24.7369	23.8948	36.6031	38.4318	30.633	51.2439
20.4444	18.0634	21.8642	27.068	46.2617	63.3141
25.493	17.7681	35.222		23.3045	85.9735
20.6911	20.9672	32.7052		34.7073	49.0056
21.3977
25.7245
15.8062
20.5101

## Sheet: Fig2g_HLA I_skin tumors
MF clonal T	BCC	SCC	CBCL	melanoma
83.0026	7.9433	22.2256	4.70717	9.31511
63.7177	9.39358	6.85066	6.49068	9.69898
77.5694	12.9571		3.16723	30.4731
51.2439	38.0521		5.57588	13.8215
63.3141				45.4514
85.9735				6.13097
49.0056				25.9435

## Sheet: Fig3e_CD57 NK number
HD	MF
1.45631	3.30663
0.744879	2.07464
0.164204	0.073099
1.91083	0.200441
0.132626	3.20238
1.50576	4.51534
0.377121	1.82044
0.714286	3.30988

## Sheet: Fig3f_percentage of NK
Healthy blood	SS blood	Healthy skin	MF skin
5.96	5.82	2.03	4.53
7.33	6.57	5.77	1.28
19.13	5.66	8.13	7.27
5	5.5	16.73	2.5
6.88	2.2	6.2	0.1
6.09	3.6	4.31	3.37
8.24	1.8	7.2	8.66
16.96	3.2	3.23	2.25
6.19	3	5.56	5.57
4.9	10.4	15.18	0.33
	5.9	4.06	6.1
	5.2		0.5
	4.9		2

## Sheet: Fig3g_ADCC in blood and skin
	NK to blood SS tumor cells (SS patients)			NK to skin MF tumor cells (MF patients)
10	67.0378	55.9267	80.2726	12.5958	25.1462	22.2365
1	55.9267	62.5933	73.4707	11.9387	20.7018	19.4087
0.1	38.1489	60.3711	73.8105	11.7196	15.5556	15.8098
0.01	44.8156	15.9267	36.7364	9.96714	7.60234	11.6967
0.001	2.59333	18.1489	13.9468	0.985761	5.96491	2.18509
0.0001	2.59333	9.26	9.8652	0	0.818713	0.385604
conc. Alemtuzumab

## Sheet: Fig3h_ADCC in skin of MF
	Healthy			Bystander				Malignant
0	6.09453	0	8.07087	13.2114	14.8374	0	9.88372	1.92308	2.77778	2.77778
10	72.2637	62.8109	56.1024	38.4146	23.7805	28.4884	30.8139	8.76068	5.34188	12.1795
conc. Alemtuzumab

## Sheet: Fig4a_ADCC HLA blocked
	No blocking antibody				HLA-ABC blocking antibody				isotype control
0.001	0	5.04202	9.30997	0	8.83562	31.9748	15.4436	10.4094	0	2.2409	7.5575	0
0.01	0	7.28291	16.1008	10.1754	18.6986	37.0168	27.2727	11.8129	0	2.80112	10.1862	0
0.1	0	7.28291	16.7579	10.8772	19.7945	43.1793	33.1873	16.0234	0	10.084	11.5006	6.66667
1	3.83562	15.6863	18.0723	13.2164	25.8219	45.4202	33.4064	27.9532	8.21918	19.0476	19.6057	11.8129
10	19.726	22.9692	24.425	20.2339	42.2603	48.2213	40.6353	52.0468	8.21918	24.6499	25.5203	12.0468

[truncated: 32 more sheets: Fig4c_ADCC based on images, Fig4e_FACS_ADCC_KIR blockade, Fig4f_LDH_ADCC_KIR blockade, Fig5b_FACS_ADCC, Fig5b_LDH_ADCC, Fig5d_before treatment, Fig5d_after treatment, Fig5e_tumor growth, Fig5f_survival rate, fig6b_IL32_TPM, fig6c_correlation, Fig6d_nanostring_dataset, fig6d_nanostring heatmap, Fig6e_WB_IL32, fig6f_siIL32_HLA, fig6g_siIL32_viability, Fig6h_rIL32_binding site, Fig6i_rIL32 treatment and HLA I, sub_fig4b_WB_uncut, sub_fig4c_MFI_HLA-E …]
